# Supplementary material for: Phylogenomic and evolutionary dynamics of inverted repeats across Angelica plastomes
Source: BMC Plant Biol. 2021 Jan 7;21:26. doi: 10.1186/s12870-020-02801-w (PMC7792290; doi:10.1186/s12870-020-02801-w)
Supplement: Supplementary file 2 — Additional file 2: Table S2. Number of SSR loci detected in 64 Apoideae samples. [file 12870_2020_2801_MOESM2_ESM.xlsx]

## Sheet: Sheet1
	Table S2. Number of SSR loci detected in 64 Apoideae samples.
	ID	Species	Mononucleotides	Dinucleotides	Trinucleotides	Tetranucleotides	Pentanucleotides	Hexnucleotides	Total
	KT963036	Angelica acutiloba	41	19	1	9	3	2	75
	KX352468	Angelica acutiloba	41	19	1	9	3	2	75
	DG025	Angelica anomala	43	22	3	11	3	1	83
	DG010	Angelica apaensis	44	18	3	9	3	1	78
	DG004	Angelica biserrata	44	24	3	9	1	0	81
	DG023	Angelica cartilaginomarginata	41	21	3	9	1	0	75
	DG003	Angelica cartilaginomarginata var. foliata	39	23	4	11	3	1	81
	HG021	Angelica dahurica	44	19	4	9	1	0	77
	KT963037	Angelica dahurica	42	19	4	9	1	0	75
	DG026	Angelica dahurica cv. 'Hangbaizhi'	43	19	4	10	1	2	79
	DG027	Angelica dahurica cv. 'Hangbaizhi'	43	19	4	10	1	2	79
	DG017	Angelica dahurica cv. 'Qibaizhi'	43	19	4	10	1	2	79
	DG019	Angelica dahurica cv. 'Qibaizhi'	43	19	4	10	1	2	79
	DG016	Angelica dahurica var. formosana	48	21	2	10	2	1	84
	DG008	Angelica decursiva	45	22	2	9	1	0	79
	HG022	Angelica gigas	51	20	3	9	1	0	84
	KT963038	Angelica gigas	53	20	2	9	1	0	85
	DG009	Angelica kangdingensis	43	18	2	9	1	2	75
	DG013	Angelica laxifoliata	43	19	2	9	1	1	75
	DG011	Angelica maowenensis	44	19	2	9	2	0	76
	DG006	Angelica megaphylla	43	20	2	9	1	0	75
	DG001	Angelica morii	54	16	2	11	2	0	85
	DG020	Angelica nitida	41	18	2	12	1	0	74
	MF594405	Angelica nitida	38	17	2	10	1	0	68
	DG014	Angelica omeiensis	45	20	3	7	2	2	79
	DG005	Angelica polymorpha	51	20	4	11	1	0	87
	DG018	Angelica porphyrocaulis	41	19	4	9	1	0	74
	DG012	Angelica pseudoselinum	44	19	3	12	2	1	81
	DG028	Angelica sinensis	47	21	1	7	2	0	78
	DG029	Angelica sinensis	48	21	1	7	2	0	79
	DG002	Angelica tianmuensis	48	20	2	9	1	0	80
	DG015	Angelica tsinlingensis	41	22	2	10	1	0	76
	DG007	Angelica valida	43	21	3	9	1	1	78
	GU456628	Anthriscus cerefolium	39	19	3	8	2	1	72
	HM596071	Tiedemannia filiformis subsp. greenmannii	29	18	3	10	1	0	61
	HM596072	Crithmum maritimum	49	15	2	7	2	0	75
	HM596073	Petroselinum crispum	39	12	2	6	1	0	60
	KM035850	Pastinaca pimpinellifolia	31	20	1	13	2	0	67
	KM035851	Seseli montanum	51	15	2	10	2	0	80
	KR002656	Coriandrum sativum	43	17	6	6	3	1	76
	KR011054	Foeniculum vulgare	46	15	2	7	2	1	73
	KR011055	Anethum graveolens	44	14	3	7	1	1	70
	KR048286	Carum carvi	36	18	2	7	2	0	65
	KT153021	Ledebouriella seseloides	43	19	3	10	1	0	76
	KT153022	Glehnia littoralis	48	18	2	9	1	0	78
	KT852844	Ostericum grosseserratum	49	21	2	9	1	0	82
	KT963039	Ligusticum tenuissimum	43	23	3	7	4	0	80
	KT983257	Pterygopleurum neurophyllum	36	13	3	9	1	1	63
	KU041142	Pleurospermum camtschaticum	36	13	2	3	0	0	54
	KU866530	Peucedanum japonicum	49	19	3	9	0	0	80
	KU921430	Chuanminshen violaceum	36	13	3	6	0	0	58
	KX352466	Cicuta virosa	39	17	1	6	1	0	64
	KX808491	Hansenia weberbaueriana	37	10	9	5	0	0	61
	KX808492	Hansenia forbesii	35	11	8	7	0	1	62
	KX808493	Hansenia oviformis	46	11	5	5	0	1	68
	KX832309	Daucus syrticus	41	11	9	8	2	0	71
	KX832313	Daucus aureus	41	10	2	8	1	0	62
	KX832318	Daucus tenuisectus	44	9	3	8	0	0	64
	KX832321	Daucus littoralis	41	10	3	11	3	0	68
	KX832334	Caucalis platycarpos	54	15	4	6	1	0	80
	KX832335	Oenanthe virgata	35	18	7	9	1	0	70
	KY117235	Arracacia xanthorrhiza	42	21	3	10	2	0	78
	MG386251	Prangos trifida	48	18	4	9	2	0	81
	MG719855	Pimpinella rhomboidea var. tenuiloba	45	19	2	10	1	0	77
	Total		2804	1150	198	563	91	31	4837
