# Supplementary material for: Phylogenomic and evolutionary dynamics of inverted repeats across Angelica plastomes
Source: BMC Plant Biol. 2021 Jan 7;21:26. doi: 10.1186/s12870-020-02801-w (PMC7792290; doi:10.1186/s12870-020-02801-w)
Supplement: Supplementary file 3 — Additional file 3: Table S3. Sampling information of 24 species (including two varietas and two cultivars) of Angelica. [file 12870_2020_2801_MOESM3_ESM.xlsx]

## Sheet: Sheet1
Table S3. Sampling information of 24 species (including two varietas and two cultivars) of Angelica.
Taxon	ID	Population Locality	Lat. (N)	Long. (E)	Alt. (m)	Voucher	GenBank Accession no.
		(County, Province)
Angelica anomala Avé-Lallemant	DG025	Antu, Jilin	43°6'27.36"	128°54'11.8"	349	HLQA10057	MT921977
Angelica apaensis R. H. Shan & C. Q. Yuan	DG010	Kangding, Sichuan	30°03′12.9″	101°49′19.6″	3937	HLQA10019	MT921966
Angelica biserrata (R. H. Shan & C. Q. Yuan) C. Q. Yuan & R. H. Shan	DG004	Linan, Zhejiang	30°19'51.3"	119°26'0.8"	1000	HLQA10009	MT921960
Angelica cartilaginomarginata (Makino ex Y. Yabe) Nakai	DG023	Tonghua, Jilin	41°44.094′	126°00.591′	580	HLQA10055	MT921976
Angelica cartilaginomarginata var. foliata C. Q. Yuan & R. H. Shan	DG003	Nanjing, Jiangsu	32°3'17.1"	118°49'58.9"	20	HLQA10008	MT921959
Angelica dahurica (Fischer ex Hoffmann) Bentham & J. D. Hooker ex Franchet & Savatier cv. 'Qibaizhi'	DG017	Anguo, Hebie	115°19′29.42″	38°25′12.60″	33	HLQA10043	MT921972
Angelica dahurica (Fischer ex Hoffmann) Bentham & J. D. Hooker ex Franchet & Savatier cv. 'Qibaizhi'	DG019	Yuzhou, Henan	113°28′50.57″	34°09′17.95″	122	HLQA10047	MT921974
Angelica dahurica (Fischer ex Hoffmann) Bentham & J. D. Hooker ex Franchet & Savatier cv. 'Hangbaizhi'	DG026	Hefei, Henan	117°10'12.0"	31°31'12.0"	75	HLQA10059	MT921978
Angelica dahurica (Fischer ex Hoffmann) Bentham & J. D. Hooker ex Franchet & Savatier cv. 'Hangbaizhi'	DG027	Shuining, Anhui	105°34′54.15″	30°33′39.28″	280	HLQA10060	MT921979
Angelica dahurica (Fischer ex Hoffmann) Bentham & J. D. Hooker ex Franchet & Savatier	HG021	Tonghua, Jilin	125°56′03.29″	41°43′43.97″	450	HLQA10051	MT921980
Angelica dahurica var. formosana (H. de Boissieu) Yen	DG016	Taiwan, China	24°48′02.03″	120°59′15.66″	35	HLQA10042	MT921971
Angelica decursiva (Miquel) Franchet & Savatier	DG008	Nanchuan, Chongqing	29°07′58.8″	107°12′12.6″	630	HLQA10016	MT921964
Angelica gigas Nakai	HG022	Tonghua, Jilin	41°43′43.97″	125°56′03.29″	450	HLQA10054	MT921985
Angelica kangdingensis R. H. Shan & F. T. Pu	DG009	Kangding, Sichuan	29°59′57.2″	101°56′42.7″	2926	HLQA10017	MT921965
Angelica laxifoliata Diels	DG013	Danba, Sichuan	30°38′05.5″	101°44′00.8″	2686	HLQA10031	MT921969
Angelica maowenensis C. Q. Yuan & R. H. Shan	DG011	Xiaojin, Sichuan	30°58′01.5″	102°52′35.7″	3163	HLQA10022	MT921967
Angelica megaphylla Diels	DG006	Nanchuan, Chongqing	29°02′38.8″	107°11′15.9″	1461	HLQA10011	MT921962
Angelica morii Hayata	DG001	Fuzhou, Fujian	26°5'17.7"	119°23'24.7"	645	HLQA10005	MT921982
Angelica nitida H. Wolff	DG020	Menyuan, Qinghai	37°36′19.2″	101°18′38.0″	3190	HLQA10048	MT921975
Angelica omeiensis C. C. Yuan & R. H. Shan	DG014	Emeishan, Sichuan	29°33′25.0″	103°20′37.8″	2070	HLQA10040	MT921970
Angelica polymorpha Maximowicz	DG005	Nanjing, Jiangsu	32°3'17.1"	118°49'58.9"	20	HLQA10010	MT921961
Angelica porphyrocaulis Nakai & Kitagawa	DG018	Xinglong, Hebei	40°36′43.97″	117°28′57.18″	1432	HLQA10044	MT921973
Angelica pseudoselinum H. de Boissieu	DG012	Xiaojin, Sichuan	31°33′00.9″	102°25′01.7″	3256	HLQA10027	MT921968
Angelica sinensis (Oliver) Diels	DG029	Minxian.Gansu	104°49′31″	34°20′23″	2206	MXW01	MT921984
Angelica sinensis (Oliver) Diels	DG028	Minxian.Gansu	104°49′15″	34°20′37″	2170	MXC01	MT921983
Angelica tianmuensis Z. H. Pan & T. D. Zhuang	DG002	Linan, Zhejiang	30°20'11.7"	119°26'4.6"	1000	HLQA10007	MT921958
Angelica tsinlingensis K. T. Fu	DG015	Huayin, Shanxi	34°28′38.9″	110°04′48.5″	2078	HLQA10041	MT921981
Angelica valida Diels	DG007	Nanchuan, Chongqing	29°02′08.1″	107°12′21.1″	2110	HLQA10014	MT921963
