# Supplementary material for: Phylogenomic and evolutionary dynamics of inverted repeats across Angelica plastomes
Source: BMC Plant Biol. 2021 Jan 7;21:26. doi: 10.1186/s12870-020-02801-w (PMC7792290; doi:10.1186/s12870-020-02801-w)
Supplement: Supplementary file 4 — Additional file 4: Table S4. Comparison of the chloroplast genome features of 31 Apoideae species. [file 12870_2020_2801_MOESM4_ESM.xlsx]

## Sheet: Sheet1
Table S4. Comparison of the chloroplast genome features of 31 Apoideae species.
ID	Accession	Species	Genome_size (bp)	LSC_size (bp)	SSC_size (bp)	IR_size (bp)	LSC_start	LSC_end	IRb_start	IRb_end	SSC_start	SSC_end	IRa_start	IRa_end	Genome_GC	LSC_GC	SSC_GC	IR_GC	Total_genes	Protein_coding_genes	rRNA_genes	tRNA_genes	Total_genes_uniq	Protein_coding_genes_uniq	rRNA_genes_uniq	tRNA_genes_uniq
1	GU456628	Anthriscus cerefolium	154719	84769	17552	26199	1	84768	84769	110968	110969	128519	128520	154719	0.374	0.355	0.31	0.427	132	87	8	37	114	80	4	30
2	HM596071	Tiedemannia filiformis subsp. greenmannii	154737	84582	17137	26509	1	84581	84582	111091	111092	128227	128228	154737	0.373	0.354	0.304	0.426	133	88	8	37	114	80	4	30
3	HM596072	Crithmum maritimum	158355	85231	17140	27992	1	85230	85231	113223	113224	130362	130363	158355	0.376	0.357	0.312	0.423	135	91	8	36	113	80	4	29
4	HM596073	Petroselinum crispum	152890	86117	17507	24633	1	86116	86117	110750	110751	128256	128257	152890	0.378	0.361	0.313	0.43	130	86	8	36	113	80	4	29
5	KM035850	Pastinaca pimpinellifolia	149758	92243	17655	19930	1	92242	92243	112173	112174	129827	129828	149758	0.374	0.357	0.31	0.441	129	85	8	36	113	80	4	29
6	KM035851	Seseli montanum	147823	92622	17481	18860	1	92621	92622	111482	111483	128962	128963	147823	0.376	0.359	0.311	0.447	128	85	8	35	113	80	4	29
7	KR002656	Coriandrum sativum	146519	99233	17488	14899	1	99232	99233	114132	114133	131619	131620	146519	0.373	0.36	0.31	0.451	122	80	8	34	113	80	4	29
8	KR011054	Foeniculum vulgare	153628	86660	17471	24748	1	86659	86660	111408	111409	128878	128879	153628	0.376	0.359	0.311	0.43	130	86	8	36	113	80	4	29
9	KR011055	Anethum graveolens	153356	86507	17518	24666	1	86506	86507	111173	111174	128690	128691	153356	0.377	0.359	0.312	0.43	131	87	8	36	113	80	4	29
10	KR048286	Carum carvi	155449	83673	17550	27113	1	83672	83673	110786	110787	128335	128336	155449	0.378	0.36	0.313	0.426	134	90	8	36	113	80	4	29
11	KT153021	Ledebouriella seseloides	147880	93223	17325	18666	1	93222	93223	111889	111890	129213	129214	147880	0.375	0.359	0.308	0.446	128	85	8	35	113	80	4	29
12	KT153022	Glehnia littoralis	147467	93494	17547	18213	1	93493	93494	111707	111708	129253	129254	147467	0.375	0.359	0.309	0.448	127	84	8	35	113	80	4	29
13	KT852844	Ostericum grosseserratum	147282	93186	17664	18216	1	93185	93186	111402	111403	129065	129066	147282	0.375	0.359	0.309	0.448	127	84	8	35	113	80	4	29
14	KT963039	Ligusticum tenuissimum	158500	84876	17662	27981	1	84875	84876	112857	112858	130518	130519	158500	0.376	0.357	0.31	0.425	133	88	8	37	114	80	4	30
15	KT983257	Pterygopleurum neurophyllum	154369	84228	21201	24470	1	84227	84228	108698	108699	129898	129899	154369	0.376	0.357	0.32	0.434	132	87	8	37	114	80	4	30
16	KU041142	Pleurospermum camtschaticum	155415	85945	17494	25988	1	85944	85945	111933	111934	129426	129427	155415	0.38	0.361	0.322	0.43	132	87	8	37	114	80	4	30
17	KU866530	Peucedanum japonicum	164653	75585	17552	35758	1	75584	75585	111343	111344	128894	128895	164653	0.375	0.358	0.311	0.407	143	99	8	36	113	80	4	29
18	KU921430	Chuanminshen violaceum	154530	84172	17801	26278	1	84171	84172	110450	110451	128250	128251	154529	0.378	0.359	0.315	0.429	133	88	8	37	114	80	4	30
19	KX352466	Cicuta virosa	154569	84178	17579	26406	1	84177	84178	110584	110585	128162	128163	154569	0.375	0.356	0.31	0.427	133	88	8	37	114	80	4	30
20	KX808491	Hansenia weberbaueriana	158625	97385	24641	13724	1	97384	97385	111109	111110	135749	135750	149474	0.377	0.361	0.337	0.466	132	87	8	37	113	80	4	29
21	KX808492	Hansenia forbesii	159287	89491	52244	8377	1	89490	89491	97868	97869	150111	150112	158489	0.377	0.358	0.405	0.385	131	86	8	37	113	80	4	29
22	KX808493	Hansenia oviformis	157292	96325	34752	8605	1	96324	96325	104930	104931	139681	139682	148287	0.379	0.363	0.396	0.43	129	85	8	36	113	80	4	29
23	KX832309	Daucus syrticus	155906	84229	17586	27045	1	84228	84229	111274	111275	128859	128860	155905	0.377	0.357	0.31	0.429	132	88	8	36	113	80	4	29
24	KX832313	Daucus aureus	156896	83656	17949	27645	1	83655	83656	111301	111302	129249	129250	156895	0.378	0.357	0.309	0.431	131	87	8	36	113	80	4	29
25	KX832318	Daucus tenuisectus	156931	83616	17872	27721	1	83615	83616	111337	111338	129208	129209	156930	0.376	0.356	0.308	0.43	132	87	8	37	114	80	4	30
26	KX832321	Daucus littoralis	156923	83941	17685	27648	1	83940	83941	111589	111590	129273	129274	156922	0.377	0.357	0.31	0.431	131	87	8	36	113	80	4	29
27	KX832334	Caucalis platycarpos	171083	85042	17554	34243	1	85041	85042	119285	119286	136838	136839	171082	0.378	0.355	0.308	0.425	132	87	8	37	114	80	4	30
28	KX832335	Oenanthe virgata	154464	84411	17164	26444	1	84410	84411	110855	110856	128018	128019	154463	0.375	0.356	0.312	0.427	133	88	8	37	114	80	4	30
29	KY117235	Arracacia xanthorrhiza	143989	54532	17440	15864	1	54531	54532	70396	70397	87835	87836	103700	0.375	0.361	0.31	0.456	127	84	8	35	114	80	4	30
30	MG386251	Prangos trifida	153510	86483	17447	24790	1	86482	86483	111273	111274	128719	128720	153510	0.378	0.36	0.314	0.43	131	87	8	36	113	80	4	29
31	MG719855	Pimpinella rhomboidea var. tenuiloba	146655	93500	17537	17216	1	93499	93500	110716	110717	128252	128253	145469	0.375	0.359	0.31	0.45	127	84	8	35	113	80	4	29
